# Supplementary material for: Metabolomics Reveals Dynamic Metabolic Changes Associated with Age in Early Childhood
Source: PLoS One. 2016 Feb 25;11(2):e0149823. doi: 10.1371/journal.pone.0149823 (PMC4767415; doi:10.1371/journal.pone.0149823)
Supplement: S1 Dataset — (XLSX) [file pone.0149823.s001.xlsx]

## Sheet: NMR dataset
No.	Age(yr)	Sex(male:1; female:0)	Breastfeeding(EBF=1; PBF=2; Formula=3)	9.995	9.985	9.975	9.965	9.955	9.945	9.935	9.925	9.915	9.905	9.895	9.885	9.875	9.865	9.855	9.845	9.835	9.825	9.815	9.805	9.795	9.785	9.775	9.765	9.755	9.745	9.735	9.725	9.715	9.705	9.695	9.685	9.675	9.665	9.655	9.645	9.635	9.625	9.615	9.605	9.595	9.585	9.575	9.565	9.555	9.545
054-0.5	0.5	1	2	9.67e-06	1.083e-05	6.54e-06	8.51e-06	8.21e-06	5.72e-06	6.19e-06	7.78e-06	7.09e-06	9.27e-06	9.56e-06	6.12e-06	9.1e-06	1.139e-05	9.89e-06	1.116e-05	7.39e-06	8.84e-06	6.85e-06	8.35e-06	1.052e-05	8.15e-06	1.099e-05	8.97e-06	8.99e-06	1.184e-05	1.183e-05	1.217e-05	1.183e-05	9.08e-06	9.25e-06	1.46e-05	8.59e-06	7.74e-06	7.98e-06	1.363e-05	1.113e-05	1.141e-05	6.58e-06	8.96e-06	1.027e-05	6.85e-06	8.21e-06	7.18e-06	1.008e-05	9.54e-06
073-0.5	0.5	1	2	1.285e-05	1.156e-05	1.609e-05	1.476e-05	1.538e-05	1.733e-05	1.47e-05	1.15e-05	1.599e-05	1.034e-05	1.276e-05	1.433e-05	1.07e-05	1.895e-05	1.183e-05	1.505e-05	1.551e-05	1.515e-05	1.138e-05	1.721e-05	1.736e-05	1.198e-05	1.411e-05	1.168e-05	1.414e-05	1.699e-05	1.72e-05	1.758e-05	1.734e-05	1.447e-05	1.584e-05	1.679e-05	1.694e-05	1.427e-05	1.095e-05	1.435e-05	2.119e-05	1.805e-05	1.484e-05	1.449e-05	1.643e-05	1.71e-05	1.528e-05	1.143e-05	1.134e-05	1.076e-05
075-0.5	0.5	1	1	7.667e-05	6.867e-05	7.774e-05	2.946e-05	3.997e-05	2.083e-05	4.672e-05	7.86e-05	6.079e-05	4.906e-05	3e-05	8.216e-05	7.099e-05	3.851e-05	5.961e-05	6.834e-05	5.015e-05	5.736e-05	5.501e-05	6.969e-05	7.175e-05	6.844e-05	6.64e-05	5.356e-05	4.76e-05	3.51e-05	4.854e-05	5.84e-05	3.672e-05	6.249e-05	3.989e-05	8.467e-05	8.889e-05	5.833e-05	6.941e-05	8.017e-05	4.732e-05	6.202e-05	4.958e-05	6.481e-05	6.154e-05	4.966e-05	5.991e-05	9.016e-05	3.368e-05	7.09e-05
086-0.5	0.5	1	2	3.892e-05	3.208e-05	5.398e-05	4.476e-05	4.548e-05	3.384e-05	3.423e-05	4.191e-05	3.388e-05	3.941e-05	4.801e-05	3.535e-05	1.609e-05	2.766e-05	4.581e-05	4.18e-05	3.876e-05	4.135e-05	3.845e-05	2.426e-05	4.256e-05	3.976e-05	3.606e-05	3.372e-05	3.694e-05	2.972e-05	2.335e-05	2.049e-05	3.176e-05	2.793e-05	2.628e-05	4.6e-05	3.584e-05	3.898e-05	3.398e-05	2.807e-05	4.512e-05	3.223e-05	4.208e-05	5.286e-05	4.615e-05	3.828e-05	3.685e-05	4.18e-05	3.759e-05	3.215e-05
099-0.5	0.5	1	2	2.487e-05	4.972e-05	4.671e-05	2.978e-05	1.554e-05	4.572e-05	3.25e-05	4.122e-05	4.766e-05	2.814e-05	2.194e-05	5.25e-05	5.18e-05	3.918e-05	3.764e-05	4.219e-05	3.833e-05	2.217e-05	3.122e-05	3.477e-05	2.751e-05	5.018e-05	3.715e-05	3.692e-05	2.361e-05	2.348e-05	4.446e-05	4.034e-05	2.796e-05	3.731e-05	4.946e-05	5.452e-05	2.844e-05	3.849e-05	4.578e-05	3.633e-05	3.838e-05	4.828e-05	3.686e-05	2.37e-05	3.404e-05	3.014e-05	4.158e-05	5.694e-05	3.643e-05	3.292e-05
103-0.5	0.5	0	1	3.409e-05	3.991e-05	2.423e-05	2.16e-05	2.829e-05	2.669e-05	2.235e-05	2.29e-05	3.658e-05	4.202e-05	2.6e-05	3.098e-05	3.133e-05	3.246e-05	4.247e-05	2.967e-05	2.765e-05	3.852e-05	2.735e-05	1.961e-05	3.985e-05	3.115e-05	4.451e-05	3.537e-05	2.189e-05	2.656e-05	2.326e-05	3.046e-05	3.279e-05	3.088e-05	3.762e-05	3.807e-05	4.492e-05	3.549e-05	1.314e-05	3.121e-05	2.671e-05	3.367e-05	2.948e-05	3.15e-05	2.847e-05	2.556e-05	3.051e-05	2.446e-05	3.34e-05	3.359e-05
117-0.5	0.5	0	1	3.058e-05	3.506e-05	3.831e-05	2.677e-05	4.325e-05	2.768e-05	3.417e-05	3.097e-05	3.263e-05	3.562e-05	4.57e-05	2.906e-05	3.736e-05	3.478e-05	4.732e-05	3.065e-05	2.304e-05	4.368e-05	4.013e-05	4.019e-05	4.058e-05	3.641e-05	5.51e-05	3.515e-05	4.484e-05	2.976e-05	2.751e-05	3.803e-05	3.763e-05	4.573e-05	4.085e-05	4.794e-05	3.681e-05	2.049e-05	2.689e-05	4.132e-05	2.034e-05	2.784e-05	3.938e-05	3.019e-05	2.729e-05	4.449e-05	2.435e-05	2.224e-05	3.63e-05	5.026e-05
123-0.5	0.5	1	2	1.129e-05	1.49e-05	8.61e-06	1.372e-05	1.412e-05	1.181e-05	7.04e-06	8.3e-06	1.033e-05	7.78e-06	8.97e-06	7.67e-06	7.51e-06	1.133e-05	1.882e-05	1.599e-05	8.38e-06	8.25e-06	1.287e-05	8.9e-06	8.75e-06	8.83e-06	9.67e-06	1.511e-05	1.095e-05	1.14e-05	1.522e-05	1.601e-05	1.519e-05	9.82e-06	1.321e-05	1.234e-05	1.088e-05	9.32e-06	7.33e-06	1.245e-05	1.308e-05	1.391e-05	1.243e-05	9.35e-06	1.011e-05	8.93e-06	1.314e-05	1.313e-05	1.367e-05	1.022e-05
135-0.5	0.5	1	2	6.04e-06	6.7e-06	8.39e-06	9.29e-06	3.24e-06	7.6e-06	4.11e-06	4.84e-06	5.93e-06	5.38e-06	6.27e-06	5.36e-06	6.53e-06	4.74e-06	1.286e-05	1.405e-05	7.46e-06	6.48e-06	8.84e-06	5.64e-06	6.72e-06	5.95e-06	5.43e-06	6.78e-06	1.023e-05	1.042e-05	1.171e-05	1.673e-05	1.009e-05	1.094e-05	8.89e-06	6.69e-06	5.75e-06	5.39e-06	6.63e-06	1.07e-05	1.313e-05	7.48e-06	6.75e-06	4.96e-06	6.34e-06	3.53e-06	4.49e-06	7.78e-06	5.44e-06	6.91e-06
140-0.5	0.5	1	1	2.756e-05	2.513e-05	3.424e-05	1.502e-05	1.573e-05	1.535e-05	1.603e-05	2.321e-05	2.855e-05	2.492e-05	2.107e-05	1.211e-05	2.417e-05	2.506e-05	1.847e-05	2.095e-05	1.376e-05	1.988e-05	2.284e-05	1.01e-05	1.811e-05	1.486e-05	1.953e-05	2.638e-05	2.09e-05	1.79e-05	1.86e-05	1.854e-05	1.769e-05	2.099e-05	1.938e-05	2.576e-05	1.694e-05	1.188e-05	1.394e-05	2.43e-05	2.318e-05	1.953e-05	2.194e-05	2.311e-05	1.577e-05	2.561e-05	2.353e-05	2.105e-05	2.045e-05	1.507e-05
152-0.5	0.5	0	1	4.2e-05	3.659e-05	2.982e-05	3.555e-05	3.443e-05	4.08e-05	2.977e-05	4.558e-05	2.746e-05	3.877e-05	3.73e-05	2.446e-05	3.376e-05	4.977e-05	3.802e-05	3.442e-05	4.855e-05	2.007e-05	4.16e-05	4.55e-05	3.392e-05	4.049e-05	3.162e-05	4.601e-05	3.477e-05	4.369e-05	2.316e-05	2.708e-05	2.938e-05	4.981e-05	3.479e-05	3.313e-05	3.572e-05	3.491e-05	4.487e-05	4.623e-05	3.919e-05	3.483e-05	4.555e-05	3.71e-05	3.945e-05	3.23e-05	4.491e-05	2.144e-05	3.999e-05	2.482e-05
168-0.5	0.5	0	3	1.029e-05	9.21e-06	8.69e-06	1.103e-05	1.081e-05	1.171e-05	6.99e-06	9.35e-06	8.2e-06	1.289e-05	7.55e-06	1.159e-05	1.014e-05	1.223e-05	1.277e-05	1.2e-05	8.93e-06	8.17e-06	1.334e-05	1.115e-05	8.39e-06	8.87e-06	1.159e-05	8.46e-06	8.61e-06	1.358e-05	1.192e-05	1.451e-05	1.375e-05	1.315e-05	1.428e-05	8.94e-06	1.164e-05	1.146e-05	9.3e-06	1.437e-05	1.46e-05	1.467e-05	1.16e-05	1.154e-05	1.196e-05	1.052e-05	9.18e-06	9.73e-06	1.103e-05	1.246e-05
174-0.5	0.5	1	1	1.731e-05	2.388e-05	2.752e-05	2.319e-05	1.295e-05	1.881e-05	2.169e-05	1.602e-05	2.408e-05	2.195e-05	1.698e-05	1.691e-05	2.494e-05	1.886e-05	2.472e-05	2.406e-05	2.244e-05	2.746e-05	1.928e-05	2.278e-05	2.81e-05	2.248e-05	1.525e-05	1.884e-05	1.434e-05	2.204e-05	2.122e-05	2.666e-05	2.369e-05	2.398e-05	2.916e-05	2.688e-05	2.953e-05	2.49e-05	1.948e-05	2.374e-05	2.967e-05	1.883e-05	2.255e-05	2.156e-05	2.183e-05	2.349e-05	2.411e-05	2.603e-05	1.951e-05	1.778e-05
179-0.5	0.5	1	2	1.091e-05	1.124e-05	1.015e-05	7.06e-06	8.47e-06	6.1e-06	1.141e-05	7.77e-06	7.73e-06	9.26e-06	8.08e-06	6e-06	3.87e-06	9.69e-06	1.108e-05	1.021e-05	7.28e-06	7.84e-06	5.65e-06	5.77e-06	7.83e-06	6.83e-06	8.87e-06	9.95e-06	5.71e-06	8.97e-06	1.271e-05	9.32e-06	1.155e-05	1.064e-05	1.117e-05	1.235e-05	1.01e-05	9.46e-06	1.032e-05	7.34e-06	6.31e-06	7.48e-06	1.102e-05	1.056e-05	9.17e-06	1.122e-05	1.003e-05	8.88e-06	9.89e-06	9.09e-06
181-0.5	0.5	1	1	1.101e-05	1e-05	1.083e-05	1.473e-05	9.43e-06	1.177e-05	9.28e-06	1.173e-05	1.072e-05	1.142e-05	1.129e-05	9.9e-06	1.266e-05	1.33e-05	9.88e-06	1.244e-05	1.346e-05	8.95e-06	1.404e-05	1.997e-05	1.288e-05	1.214e-05	9.88e-06	1.276e-05	1.249e-05	1.395e-05	1.344e-05	1.53e-05	1.201e-05	1.09e-05	1.203e-05	1.389e-05	1.592e-05	1.314e-05	1.153e-05	1.375e-05	1.105e-05	1.586e-05	1.097e-05	1.224e-05	1.832e-05	1.036e-05	1.143e-05	1.263e-05	1.413e-05	1.687e-05
188-0.5	0.5	0	2	2.703e-05	2.392e-05	1.818e-05	2.778e-05	3.536e-05	2.22e-05	3.25e-05	2.084e-05	2.464e-05	2.202e-05	1.942e-05	3.147e-05	2.274e-05	2.613e-05	2.219e-05	2.63e-05	2.62e-05	2.2e-05	1.719e-05	1.161e-05	3.773e-05	3.239e-05	2.83e-05	1.816e-05	2.37e-05	2.699e-05	1.836e-05	3.013e-05	3.748e-05	2.532e-05	2.263e-05	2.429e-05	2.228e-05	3.667e-05	3.144e-05	2.636e-05	2.846e-05	2.338e-05	2.857e-05	1.438e-05	1.561e-05	2.407e-05	2.094e-05	1.813e-05	2.752e-05	2.905e-05
203-0.5	0.5	0	1	2.141e-05	1.923e-05	1.604e-05	2.104e-05	1.295e-05	7.15e-06	1.669e-05	1.323e-05	2.184e-05	2.033e-05	1.627e-05	1.264e-05	1.608e-05	2.225e-05	1.374e-05	2.019e-05	1.15e-05	1.987e-05	1.862e-05	1.469e-05	2.391e-05	1.914e-05	1.725e-05	1.644e-05	1.734e-05	2.159e-05	1.915e-05	1.803e-05	1.603e-05	2.143e-05	2.511e-05	2.756e-05	2.525e-05	1.436e-05	2.413e-05	1.587e-05	1.611e-05	2.109e-05	1.693e-05	1.986e-05	1.906e-05	8.9e-06	1.455e-05	1.206e-05	1.762e-05	2.061e-05
210-0.5	0.5	1	3	2.45e-05	2.614e-05	3.471e-05	2.574e-05	3.64e-05	2.566e-05	2.891e-05	2.478e-05	3.281e-05	4.349e-05	3.756e-05	2.433e-05	3.204e-05	2.732e-05	3.298e-05	4.186e-05	3.607e-05	4.542e-05	3.922e-05	3.27e-05	3.215e-05	2.115e-05	2.857e-05	2.631e-05	3.62e-05	2.701e-05	2.682e-05	4.801e-05	2.385e-05	3.004e-05	4.525e-05	3.005e-05	3.349e-05	3.612e-05	3.302e-05	3.059e-05	3.758e-05	3.427e-05	2.284e-05	3.872e-05	3.24e-05	4.055e-05	3.71e-05	2.338e-05	3.689e-05	1.467e-05
216-0.5	0.5	0	2	2.778e-05	2.531e-05	2.624e-05	2.522e-05	1.673e-05	2.32e-05	2.311e-05	1.852e-05	2.044e-05	1.352e-05	1.638e-05	2.078e-05	3.331e-05	2.055e-05	1.881e-05	2.167e-05	3.021e-05	2.448e-05	2.693e-05	2.27e-05	2.537e-05	2.851e-05	2.368e-05	2.688e-05	1.431e-05	2.461e-05	2.356e-05	2.459e-05	3.381e-05	2.215e-05	2.771e-05	2.81e-05	1.695e-05	3.235e-05	1.992e-05	2.54e-05	2.871e-05	1.855e-05	2.085e-05	3.186e-05	2.512e-05	2.53e-05	1.692e-05	3.119e-05	1.519e-05	2.253e-05
231-0.5	0.5	0	2	5.457e-05	4.223e-05	3.983e-05	4.302e-05	5.966e-05	6.855e-05	6.185e-05	5.796e-05	4.441e-05	4.589e-05	7.273e-05	5.262e-05	4.815e-05	4.665e-05	3.922e-05	5.11e-05	3.237e-05	5.075e-05	5.529e-05	6.066e-05	2.703e-05	6.085e-05	7.196e-05	6.889e-05	3.677e-05	5.746e-05	5.02e-05	5.97e-05	6.608e-05	6.187e-05	6.121e-05	5.082e-05	5.05e-05	5.07e-05	5.924e-05	3.198e-05	2.025e-05	6.323e-05	4.992e-05	6.172e-05	5.966e-05	7.365e-05	4.961e-05	6.556e-05	5.28e-05	6.526e-05
251-0.5	0.5	1	1	1.842e-05	3.495e-05	2.952e-05	1.844e-05	1.905e-05	2.077e-05	2.125e-05	2.462e-05	2.835e-05	1.993e-05	2.234e-05	2.103e-05	1.442e-05	1.093e-05	1.908e-05	1.895e-05	2.746e-05	2.071e-05	2.835e-05	2.706e-05	1.319e-05	2.288e-05	1.819e-05	1.814e-05	1.486e-05	2.596e-05	3.269e-05	3.276e-05	3.146e-05	2.783e-05	2.248e-05	1.817e-05	2.591e-05	2.741e-05	1.429e-05	2.786e-05	2.67e-05	2.053e-05	2.31e-05	1.779e-05	2.057e-05	2.331e-05	2.205e-05	3.806e-05	1.739e-05	2.811e-05
014-1	1	0	3	3.351e-05	2.37e-05	1.937e-05	3.472e-05	3.357e-05	1.558e-05	3.512e-05	2.223e-05	2.983e-05	2.709e-05	2.963e-05	3.342e-05	2.159e-05	2.015e-05	2.481e-05	2.953e-05	3.729e-05	3.304e-05	4.631e-05	2.879e-05	2.556e-05	2.387e-05	3.148e-05	3.646e-05	3.595e-05	3.437e-05	3.436e-05	2.156e-05	3.992e-05	3.559e-05	2.812e-05	2.968e-05	2.306e-05	3.415e-05	2.484e-05	1.577e-05	3.117e-05	2.985e-05	2.245e-05	3.017e-05	2.413e-05	2.738e-05	3.141e-05	1.886e-05	3.648e-05	3.617e-05
054-1	1	1	2	2.55e-05	1.814e-05	1.547e-05	2.849e-05	2.084e-05	2.325e-05	1.756e-05	1.416e-05	1.606e-05	2.808e-05	1.751e-05	2.709e-05	1.751e-05	1.761e-05	1.78e-05	1.889e-05	2.673e-05	3.119e-05	2.089e-05	2.141e-05	2.205e-05	1.44e-05	2.61e-05	3.172e-05	3.138e-05	1.207e-05	2.93e-05	2.835e-05	1.842e-05	2.779e-05	1.951e-05	2.154e-05	2.299e-05	1.851e-05	2.579e-05	1.889e-05	3.02e-05	1.727e-05	2.038e-05	1.87e-05	2e-05	2.789e-05	1.506e-05	1.885e-05	2.859e-05	2.305e-05
073-1	1	1	2	1.695e-05	1.641e-05	2.075e-05	2.206e-05	2.004e-05	2.368e-05	1.737e-05	1.74e-05	3.199e-05	1.775e-05	2.049e-05	2.542e-05	3.09e-05	2.418e-05	1.838e-05	3.056e-05	2.23e-05	2.538e-05	3.637e-05	2.609e-05	2.5e-05	3.512e-05	2.139e-05	2.855e-05	3.572e-05	3.247e-05	3.141e-05	2.931e-05	2.905e-05	2.586e-05	2.6e-05	3.769e-05	2.749e-05	3.112e-05	3.638e-05	2.176e-05	3.583e-05	2.215e-05	2.491e-05	2.689e-05	2.187e-05	2.109e-05	1.417e-05	2.86e-05	3.007e-05	2.428e-05
075-1	1	1	1	5.351e-05	9.47e-05	0.00011673	7.725e-05	5.713e-05	6.023e-05	9.691e-05	9.417e-05	7.991e-05	0.00010396	0.00012125	0.00011369	4.798e-05	7.085e-05	9.579e-05	9.837e-05	6.233e-05	7.047e-05	0.00011544	5.834e-05	0.00010816	0.00011572	8.457e-05	6.281e-05	7.871e-05	6.221e-05	0.00010756	8.173e-05	9.923e-05	8.167e-05	7.549e-05	0.0001197	5.592e-05	9.113e-05	5.615e-05	7.999e-05	0.00013019	8.636e-05	8.292e-05	5.436e-05	9.564e-05	6.471e-05	3.586e-05	9.724e-05	0.00014706	8.877e-05
086-1	1	1	2	4.637e-05	5.34e-05	4.028e-05	2.805e-05	4.007e-05	5.552e-05	4e-05	3.728e-05	4.428e-05	2.978e-05	2.88e-05	2.632e-05	3.215e-05	3.54e-05	4.894e-05	5.966e-05	3.48e-05	4.464e-05	2.48e-05	4.058e-05	3.595e-05	3.741e-05	5.325e-05	3.884e-05	4.153e-05	3.491e-05	6.412e-05	2.877e-05	4.053e-05	4.197e-05	4.59e-05	4.182e-05	4.82e-05	3.58e-05	4.297e-05	5.379e-05	2.631e-05	4.263e-05	4.316e-05	3.823e-05	3.591e-05	5.366e-05	5.211e-05	3.806e-05	3.303e-05	6.042e-05
099-1	1	1	2	1.412e-05	9.46e-06	8.63e-06	1.23e-05	1.122e-05	8.5e-06	8.39e-06	8.68e-06	1.151e-05	8.93e-06	1.2e-05	9.56e-06	1.079e-05	8.53e-06	1.099e-05	7.73e-06	1.568e-05	8.27e-06	9.93e-06	9.69e-06	1.145e-05	1.46e-05	1.221e-05	1.016e-05	1.226e-05	8.82e-06	1.524e-05	1.292e-05	1.274e-05	1.207e-05	1.035e-05	1.64e-05	1.084e-05	9.2e-06	1.343e-05	8.48e-06	1.514e-05	1.269e-05	8.64e-06	1.518e-05	1.164e-05	1.038e-05	9.83e-06	8.24e-06	1.53e-05	1.136e-05
117-1	1	0	1	8.867e-05	0.00010038	3.8e-05	5.9e-05	5.725e-05	5.264e-05	5.859e-05	5.092e-05	5.632e-05	4.616e-05	5.467e-05	4.777e-05	4.624e-05	8.078e-05	5.665e-05	6.22e-05	6.169e-05	5.634e-05	4.038e-05	5.026e-05	4.483e-05	7.433e-05	5.667e-05	7.352e-05	5.263e-05	6.43e-05	6.126e-05	6.046e-05	6.399e-05	4.608e-05	5.018e-05	5.472e-05	7.383e-05	5.532e-05	8.283e-05	4.957e-05	5.803e-05	3.774e-05	3.519e-05	3.364e-05	3.83e-05	6.273e-05	5.356e-05	3.168e-05	6.322e-05	6.29e-05
123-1	1	1	2	1.453e-05	8.69e-06	6.72e-06	1.035e-05	5.29e-06	1.473e-05	9.66e-06	1.09e-05	9.78e-06	1.203e-05	8.67e-06	8.09e-06	1.451e-05	1.076e-05	2.082e-05	9.59e-06	1.186e-05	8.9e-06	6.88e-06	7.01e-06	8.11e-06	9.99e-06	1.088e-05	6.28e-06	8.32e-06	1.557e-05	2.005e-05	1.477e-05	1.628e-05	1.568e-05	1.235e-05	1.345e-05	1.157e-05	9.97e-06	1.054e-05	1.367e-05	1.523e-05	5.85e-06	7.27e-06	1.033e-05	1.065e-05	1.321e-05	9.95e-06	1.082e-05	7.82e-06	1.308e-05
125-1	1	1	1	1.945e-05	2.221e-05	1.306e-05	1.642e-05	2.084e-05	1.85e-05	2.135e-05	2.278e-05	2.459e-05	2.106e-05	2e-05	1.986e-05	1.754e-05	2.306e-05	1.586e-05	2.211e-05	2.306e-05	2.238e-05	2.516e-05	2.095e-05	1.854e-05	2.294e-05	1.889e-05	2.402e-05	2.139e-05	2.112e-05	2.58e-05	2.825e-05	2.299e-05	2.289e-05	1.455e-05	2.607e-05	2.645e-05	2.096e-05	2.279e-05	2.037e-05	1.629e-05	1.619e-05	2.449e-05	2.086e-05	1.042e-05	1.805e-05	2.046e-05	2.338e-05	2.437e-05	2.486e-05
134-1	1	1	2	1.345e-05	1.212e-05	1.271e-05	9.79e-06	1.177e-05	1.329e-05	1.124e-05	1.206e-05	9.38e-06	1.156e-05	1.316e-05	8.78e-06	9.84e-06	9.84e-06	1.256e-05	1.654e-05	1.199e-05	1.208e-05	1.061e-05	1.088e-05	1.131e-05	1.14e-05	9.34e-06	1.454e-05	1.226e-05	1.436e-05	1.837e-05	1.742e-05	1.89e-05	1.77e-05	1.19e-05	1.252e-05	1.398e-05	1.424e-05	1.297e-05	1.464e-05	1.586e-05	1.413e-05	1.207e-05	9.76e-06	1.145e-05	1.424e-05	1.025e-05	1.599e-05	1.397e-05	1.086e-05
135-1	1	1	2	1.067e-05	1.176e-05	1.222e-05	1.096e-05	9.2e-06	1.192e-05	1.649e-05	1.503e-05	1.273e-05	1.135e-05	1.196e-05	7.83e-06	1.466e-05	1.088e-05	1.193e-05	1.275e-05	1.376e-05	1.609e-05	1.298e-05	1.571e-05	1.15e-05	1.278e-05	1.296e-05	1.357e-05	1.758e-05	1.645e-05	1.86e-05	2.593e-05	1.614e-05	1.747e-05	1.595e-05	1.386e-05	1.311e-05	1.334e-05	1.489e-05	1.493e-05	1.736e-05	1.439e-05	7.69e-06	1.033e-05	1.393e-05	1.555e-05	1.007e-05	1.168e-05	1.299e-05	1.213e-05
138-1	1	0	3	3.695e-05	2.107e-05	2.862e-05	3.907e-05	2.681e-05	3.095e-05	3.443e-05	2.917e-05	3.926e-05	2.879e-05	3.371e-05	3.878e-05	2.933e-05	3.221e-05	4.096e-05	2.514e-05	3.381e-05	3.207e-05	3.53e-05	3.911e-05	3.277e-05	3.684e-05	2.25e-05	2.255e-05	3.281e-05	2.912e-05	3.753e-05	2.648e-05	2.919e-05	3.771e-05	3.64e-05	2.612e-05	2.007e-05	2.58e-05	2.262e-05	3.21e-05	3.946e-05	1.984e-05	2.097e-05	2.209e-05	1.866e-05	2.619e-05	3.285e-05	3.735e-05	3.402e-05	4.398e-05
140-1	1	1	1	1.459e-05	1.395e-05	1.205e-05	1.256e-05	1.201e-05	1.43e-05	1.247e-05	1.217e-05	8.4e-06	1.15e-05	9.15e-06	1.108e-05	1.678e-05	1.41e-05	1.551e-05	1.082e-05	1.168e-05	1.173e-05	1.281e-05	1.586e-05	1.552e-05	1.801e-05	1.6e-05	1.286e-05	1.275e-05	1.198e-05	1.478e-05	1.314e-05	1.699e-05	1.571e-05	9.66e-06	9.77e-06	1.032e-05	1.149e-05	1.339e-05	1.381e-05	1.7e-05	1.159e-05	1.438e-05	1.288e-05	9.97e-06	1.403e-05	9.29e-06	1.306e-05	1.512e-05	1.274e-05
168-1	1	0	3	1.648e-05	1.294e-05	1.574e-05	1.722e-05	1.199e-05	1.342e-05	1.859e-05	1.735e-05	1.398e-05	1.388e-05	1.354e-05	9.71e-06	1.462e-05	1.924e-05	1.776e-05	1.532e-05	1.38e-05	1.477e-05	1.162e-05	1.864e-05	1.48e-05	9.01e-06	1.889e-05	1.896e-05	1.606e-05	1.574e-05	2.637e-05	2.473e-05	2.067e-05	1.836e-05	1.101e-05	2.244e-05	1.594e-05	1.067e-05	2.028e-05	1.812e-05	1.926e-05	1.342e-05	1.692e-05	2.291e-05	1.423e-05	1.652e-05	1.627e-05	1.132e-05	1.349e-05	1.793e-05
174-1	1	1	1	2.376e-05	1.519e-05	2.064e-05	1.474e-05	2.424e-05	2.135e-05	1.777e-05	1.402e-05	1.676e-05	1.943e-05	2.119e-05	1.726e-05	1.834e-05	1.531e-05	2.518e-05	1.777e-05	2.458e-05	1.398e-05	1.599e-05	1.953e-05	3.096e-05	1.551e-05	1.46e-05	1.911e-05	1.697e-05	2.351e-05	9.85e-06	2.245e-05	2.112e-05	2.361e-05	1.11e-05	1.88e-05	2.466e-05	2.508e-05	1.796e-05	2.418e-05	2.624e-05	1.765e-05	2.647e-05	2.169e-05	1.435e-05	2.247e-05	1.789e-05	1.689e-05	1.312e-05	2.062e-05
179-1	1	1	2	9.47e-06	1.325e-05	8.67e-06	9.55e-06	1.413e-05	5.99e-06	1.186e-05	8.23e-06	8.82e-06	1.081e-05	1.325e-05	1.069e-05	1.167e-05	1.302e-05	1.173e-05	1.332e-05	1.539e-05	1.194e-05	7.84e-06	1.094e-05	9.07e-06	5.08e-06	1.05e-05	1.254e-05	1.601e-05	1.466e-05	1.331e-05	2.196e-05	2.12e-05	1.688e-05	1.268e-05	1.09e-05	1.008e-05	6.91e-06	6.57e-06	1.462e-05	1.096e-05	1.677e-05	1.301e-05	1.442e-05	1.419e-05	7.34e-06	8.54e-06	8.39e-06	1.667e-05	1.28e-05
181-1	1	1	1	1.974e-05	2.94e-05	1.793e-05	1.9e-05	2.132e-05	3.137e-05	2.083e-05	1.783e-05	2.461e-05	2.58e-05	2.497e-05	3.327e-05	2.743e-05	2.508e-05	2.385e-05	2.502e-05	3.148e-05	3.017e-05	2.507e-05	2.032e-05	2.724e-05	2.219e-05	2.541e-05	1.134e-05	2.563e-05	2.139e-05	2.77e-05	2.493e-05	2.086e-05	2.202e-05	1.186e-05	2.918e-05	2.942e-05	2.558e-05	2.089e-05	2.354e-05	3.514e-05	1.948e-05	2.157e-05	1.389e-05	2.057e-05	2.806e-05	1.775e-05	3.107e-05	2.83e-05	2.941e-05
203-1	1	0	1	3.772e-05	2.958e-05	1.268e-05	2.438e-05	2.533e-05	2.855e-05	3.103e-05	3.394e-05	2.18e-05	1.76e-05	1.547e-05	2.561e-05	3.77e-05	2.595e-05	2.703e-05	2.23e-05	2.497e-05	2.604e-05	2.681e-05	3.619e-05	2.77e-05	2.333e-05	2.356e-05	2.013e-05	2.663e-05	1.843e-05	3.005e-05	2.581e-05	2.955e-05	2.824e-05	2.635e-05	4.502e-05	2.724e-05	2.372e-05	3.461e-05	2.9e-05	2.578e-05	2.047e-05	3.765e-05	2.109e-05	2.412e-05	3.372e-05	3.634e-05	3.309e-05	2.261e-05	1.672e-05
216-1	1	0	2	3.083e-05	2.525e-05	2.472e-05	2.254e-05	1.8e-05	2.433e-05	1.616e-05	2.111e-05	2.305e-05	1.791e-05	1.793e-05	2.248e-05	1.817e-05	2.072e-05	1.696e-05	2.439e-05	2.322e-05	1.688e-05	2.296e-05	2.011e-05	1.856e-05	2.313e-05	1.949e-05	2.431e-05	2.584e-05	2.436e-05	2.553e-05	2.551e-05	2.49e-05	2.061e-05	1.829e-05	1.172e-05	2.678e-05	2.206e-05	2.591e-05	1.821e-05	1.926e-05	3.083e-05	2.133e-05	2.75e-05	2.459e-05	2.221e-05	2.101e-05	2.887e-05	2.839e-05	1.394e-05
226-1	1	1	2	1.951e-05	2.08e-05	3.3e-05	2.692e-05	3.448e-05	3.152e-05	3.37e-05	4.74e-05	4.109e-05	3.855e-05	3.744e-05	2.803e-05	2.963e-05	2.317e-05	2.316e-05	3.259e-05	3.572e-05	3.278e-05	3.375e-05	3.321e-05	3.95e-05	3.361e-05	2.714e-05	3.622e-05	3.208e-05	4.384e-05	3.577e-05	2.879e-05	4.762e-05	3.274e-05	3.761e-05	3.008e-05	2.993e-05	4.408e-05	4.269e-05	3.084e-05	3.565e-05	3.177e-05	2.513e-05	3.573e-05	3.997e-05	3.493e-05	4.364e-05	3.046e-05	2.72e-05	3.591e-05
231-1	1	0	2	5.979e-05	3.468e-05	4.375e-05	4.643e-05	4.992e-05	5.011e-05	4.212e-05	3.03e-05	4.164e-05	5.161e-05	3.217e-05	4.777e-05	4.366e-05	4.024e-05	2.511e-05	3.484e-05	4.141e-05	3.612e-05	5.531e-05	4.286e-05	5.049e-05	3.576e-05	5.564e-05	5.842e-05	5.364e-05	4.152e-05	4.047e-05	4.405e-05	2.863e-05	3.702e-05	4.853e-05	4.768e-05	5.464e-05	4.548e-05	4.275e-05	4.743e-05	3.866e-05	4.966e-05	3.342e-05	4.223e-05	6.238e-05	4.086e-05	4e-05	6.025e-05	5.285e-05	5.036e-05
234-1	1	1	2	1.911e-05	2.706e-05	1.89e-05	2.579e-05	3.653e-05	3.007e-05	2.383e-05	3.268e-05	2.609e-05	3.151e-05	2.858e-05	1.614e-05	2.247e-05	2.742e-05	3.265e-05	2.368e-05	3.122e-05	3.147e-05	3.171e-05	2.679e-05	1.534e-05	2.158e-05	1.808e-05	1.499e-05	2.477e-05	3.468e-05	4.342e-05	3.131e-05	3.059e-05	2.513e-05	3.296e-05	3.544e-05	1.46e-05	2.083e-05	2.859e-05	3.175e-05	2.798e-05	3.969e-05	3.995e-05	2.08e-05	2.864e-05	3.243e-05	2.834e-05	2.581e-05	2.086e-05	3.719e-05
251-1	1	1	1	2.067e-05	1.463e-05	2.076e-05	1.952e-05	2.277e-05	1.772e-05	1.662e-05	1.18e-05	1.858e-05	1.528e-05	1.448e-05	1.559e-05	7.25e-06	1.565e-05	1.63e-05	1.537e-05	1.072e-05	1.782e-05	1.228e-05	1.592e-05	9.19e-06	1.317e-05	8.21e-06	1.88e-05	1.205e-05	1.099e-05	1.969e-05	2.11e-05	1.589e-05	1.649e-05	2.139e-05	1.541e-05	1.812e-05	1.543e-05	2.295e-05	1.813e-05	1.575e-05	2e-05	1.37e-05	1.962e-05	2.475e-05	2.138e-05	1.355e-05	2.381e-05	1.49e-05	1.826e-05
014-2	2	0	3	3.987e-05	3.19e-05	3.842e-05	2.741e-05	3.231e-05	3.653e-05	2.811e-05	4.449e-05	3.957e-05	2.64e-05	3.029e-05	2.735e-05	3.082e-05	4.215e-05	2.584e-05	2.956e-05	3.117e-05	2.826e-05	2.337e-05	2.557e-05	3.156e-05	2.771e-05	3.031e-05	2.731e-05	2.146e-05	2.478e-05	4.203e-05	3.843e-05	3.781e-05	2.241e-05	2.962e-05	3.146e-05	4.319e-05	3.973e-05	3.592e-05	3.835e-05	4.478e-05	2.864e-05	3.371e-05	4.183e-05	3.965e-05	3.228e-05	2.306e-05	3.5e-05	2.326e-05	2.429e-05
054-2	2	1	2	7.35e-06	8.08e-06	8.8e-06	1.071e-05	7.92e-06	1.292e-05	7.86e-06	4.18e-06	8.2e-06	1.282e-05	9.83e-06	1.326e-05	1.096e-05	9.91e-06	1.237e-05	1.067e-05	1.095e-05	1.427e-05	1.064e-05	6.8e-06	1.819e-05	7.51e-06	6.04e-06	8.52e-06	4.49e-06	1.285e-05	1.308e-05	1.52e-05	1.158e-05	1.379e-05	1.308e-05	1.479e-05	8.5e-06	1.087e-05	1.078e-05	1.348e-05	1.335e-05	1.603e-05	1.502e-05	5.33e-06	1.59e-05	7.71e-06	9.45e-06	9.44e-06	9.68e-06	1.391e-05
073-2	2	1	2	1.896e-05	1.528e-05	2.224e-05	1.63e-05	2.528e-05	1.104e-05	2.516e-05	2.182e-05	1.732e-05	2.205e-05	1.701e-05	1.832e-05	2.563e-05	2.209e-05	2.076e-05	2.06e-05	2.452e-05	2.022e-05	1.999e-05	2.416e-05	2.271e-05	1.355e-05	2.847e-05	2.518e-05	2.079e-05	2.066e-05	2.225e-05	2.458e-05	3.49e-05	2.523e-05	2.695e-05	1.721e-05	2.132e-05	3.275e-05	1.327e-05	2.075e-05	1.244e-05	1.955e-05	2.603e-05	1.661e-05	2.148e-05	5.79e-06	1.685e-05	1.759e-05	2.539e-05	2.402e-05
075-2	2	1	1	2.68e-05	2.821e-05	2.349e-05	2.325e-05	2.192e-05	2.345e-05	2.462e-05	2.567e-05	1.699e-05	1.814e-05	2.908e-05	2.164e-05	2.464e-05	2.462e-05	2.982e-05	2.443e-05	3.08e-05	3.139e-05	2.533e-05	3.185e-05	3.117e-05	2.108e-05	3.182e-05	4.019e-05	2.637e-05	1.907e-05	2.898e-05	3.172e-05	3.131e-05	3.624e-05	3.052e-05	2.206e-05	2.641e-05	3.218e-05	1.398e-05	2.994e-05	2.754e-05	2.405e-05	2.273e-05	2.035e-05	1.975e-05	2.063e-05	2.71e-05	3.317e-05	2.533e-05	2.344e-05
086-2	2	1	2	4.608e-05	4.748e-05	5.706e-05	4.741e-05	3.782e-05	5.815e-05	5.545e-05	3.672e-05	2.644e-05	3.068e-05	3.438e-05	3.168e-05	3.905e-05	4.338e-05	5.607e-05	6.79e-05	3.845e-05	3.743e-05	5.935e-05	3.486e-05	5.085e-05	3.719e-05	5.653e-05	2.899e-05	3.783e-05	4.693e-05	4.659e-05	3.972e-05	4.241e-05	3.175e-05	4.735e-05	5.231e-05	4.417e-05	3.442e-05	4.858e-05	3.849e-05	4.353e-05	2.635e-05	2.279e-05	4.04e-05	4.519e-05	4.024e-05	3.098e-05	4.931e-05	4.732e-05	4.579e-05
099-2	2	1	2	1.192e-05	1.193e-05	1.406e-05	7.57e-06	1.255e-05	1.272e-05	1.272e-05	9.16e-06	1.003e-05	1.186e-05	1.499e-05	1.101e-05	1.18e-05	8.22e-06	8.43e-06	1.368e-05	8.04e-06	9.22e-06	8.3e-06	9.03e-06	9.13e-06	1.02e-05	1.071e-05	1.182e-05	1.025e-05	9.94e-06	1.464e-05	1.341e-05	1.4e-05	1.017e-05	1.189e-05	1.98e-05	8.25e-06	1.389e-05	1.093e-05	1.961e-05	1.414e-05	1.126e-05	1e-05	9.59e-06	1.11e-05	1.371e-05	1.039e-05	1.23e-05	8.39e-06	1.095e-05
109-2	2	0	2	1.392e-05	2.123e-05	3.036e-05	1.741e-05	2.499e-05	2.076e-05	1.833e-05	1.804e-05	2.611e-05	1.81e-05	2.061e-05	2.053e-05	2.15e-05	1.853e-05	2.112e-05	2.695e-05	1.896e-05	2.481e-05	2.944e-05	2.991e-05	1.537e-05	1.45e-05	2.032e-05	2.137e-05	2.705e-05	2.252e-05	2.622e-05	2.064e-05	1.946e-05	2.541e-05	2.647e-05	2.963e-05	2.102e-05	1.983e-05	2.981e-05	2.917e-05	2.073e-05	1.848e-05	2.347e-05	1.082e-05	2.771e-05	2.465e-05	2.296e-05	2.919e-05	1.218e-05	1.689e-05
123-2	2	1	2	3.452e-05	1.969e-05	2.277e-05	2.249e-05	2.959e-05	2.378e-05	2.272e-05	3.249e-05	2.4e-05	2.217e-05	1.762e-05	3.491e-05	3.466e-05	2.874e-05	2.878e-05	2.044e-05	3.154e-05	1.992e-05	2.42e-05	2.8e-05	2.755e-05	2.444e-05	2.652e-05	2.503e-05	2.873e-05	3.303e-05	2.675e-05	2.65e-05	2.535e-05	1.835e-05	2.463e-05	2.645e-05	2.255e-05	3.314e-05	3.787e-05	2.735e-05	2.151e-05	3.083e-05	3.104e-05	2.714e-05	2.561e-05	2.862e-05	1.693e-05	2.807e-05	3.593e-05	2.615e-05
125-2	2	1	1	3.605e-05	4.277e-05	4.298e-05	3.822e-05	3.731e-05	3.486e-05	4.666e-05	2.975e-05	4.529e-05	3.765e-05	2.793e-05	2.936e-05	4.179e-05	4.882e-05	2.727e-05	6.405e-05	3.574e-05	3.869e-05	5.002e-05	4.983e-05	3.915e-05	5.71e-05	2.992e-05	2.891e-05	3.6e-05	4.086e-05	5.028e-05	4.904e-05	4.182e-05	5.401e-05	3.983e-05	4.008e-05	4.398e-05	4.057e-05	3.922e-05	6.205e-05	3.869e-05	2.543e-05	5.653e-05	4.588e-05	4.121e-05	3.704e-05	2.74e-05	2.582e-05	3.357e-05	3.076e-05
134-2	2	1	2	1.134e-05	1.229e-05	1.157e-05	1.485e-05	1.408e-05	7.99e-06	1.266e-05	1.063e-05	7.79e-06	1.187e-05	1.412e-05	1.132e-05	7.51e-06	1.285e-05	1.59e-05	1.341e-05	1.533e-05	1.436e-05	8.98e-06	1.303e-05	1.249e-05	1.214e-05	1.102e-05	1.448e-05	1.547e-05	1.72e-05	1.841e-05	1.858e-05	2.018e-05	9.31e-06	1.49e-05	1.278e-05	1.588e-05	1.454e-05	2.103e-05	1.631e-05	2.014e-05	1.535e-05	1.249e-05	8.77e-06	1.12e-05	9.67e-06	1.249e-05	1.19e-05	1.148e-05	1.434e-05
138-2	2	0	3	1.931e-05	1.582e-05	2.011e-05	1.733e-05	2.124e-05	2.553e-05	1.875e-05	2.029e-05	1.474e-05	2.814e-05	1.93e-05	1.989e-05	1.679e-05	2.398e-05	2.877e-05	1.845e-05	1.876e-05	1.769e-05	1.751e-05	2.193e-05	2.385e-05	2.197e-05	2.362e-05	2.788e-05	2.117e-05	1.145e-05	2.186e-05	1.58e-05	1.481e-05	2.386e-05	2.441e-05	1.894e-05	2.403e-05	1.648e-05	2.216e-05	2.352e-05	2.427e-05	1.823e-05	2.534e-05	1.944e-05	1.973e-05	2.6e-05	2.295e-05	1.56e-05	2.05e-05	2.731e-05
140-2	2	1	1	5.543e-05	3.035e-05	4.652e-05	3.326e-05	2.98e-05	2.419e-05	3.47e-05	3.726e-05	3.967e-05	2.406e-05	3.545e-05	2.593e-05	3.252e-05	2.625e-05	3.756e-05	2.575e-05	2.775e-05	3.06e-05	2.205e-05	2.998e-05	2.8e-05	2.403e-05	4.645e-05	4.362e-05	4.155e-05	3.337e-05	3.582e-05	3.402e-05	2.814e-05	2.851e-05	5.834e-05	2.964e-05	4.557e-05	3.829e-05	4.734e-05	3.192e-05	3.536e-05	3.15e-05	3.028e-05	3.24e-05	1.581e-05	3.195e-05	4.241e-05	3.697e-05	3.657e-05	3.174e-05
168-2	2	0	3	4.405e-05	5.15e-05	5.12e-05	5.761e-05	4.623e-05	3.339e-05	3.003e-05	3.265e-05	5.857e-05	5.375e-05	6.107e-05	4.322e-05	3.818e-05	3.002e-05	6.071e-05	4.803e-05	4.44e-05	3.972e-05	3.932e-05	3.891e-05	2.916e-05	3.798e-05	5.551e-05	5.818e-05	4.831e-05	3.899e-05	4.833e-05	5.151e-05	4.907e-05	3.004e-05	2.766e-05	3.212e-05	4.342e-05	3.358e-05	5.188e-05	5.635e-05	2.511e-05	6.291e-05	2.568e-05	5.339e-05	4.666e-05	5.639e-05	4.352e-05	3.786e-05	3.662e-05	4.524e-05
179-2	2	1	2	1.606e-05	2.426e-05	1.999e-05	2.44e-05	2.835e-05	2.386e-05	2.026e-05	2.558e-05	2.576e-05	1.989e-05	2.783e-05	2.511e-05	5.19e-06	1.581e-05	3.126e-05	3.252e-05	1.261e-05	1.922e-05	2.126e-05	2.576e-05	1.853e-05	2.141e-05	1.907e-05	2.212e-05	2.525e-05	2.549e-05	2.466e-05	2.191e-05	2.276e-05	3.524e-05	2.247e-05	2.812e-05	2.803e-05	2.19e-05	2.366e-05	2.74e-05	3.234e-05	3.399e-05	2.032e-05	2.11e-05	2.584e-05	1.863e-05	2.163e-05	2.364e-05	2.061e-05	2.188e-05
188-2	2	0	2	2.328e-05	2.858e-05	2.216e-05	2.83e-05	3.529e-05	3.268e-05	3.055e-05	2.007e-05	2.867e-05	3.595e-05	2.641e-05	2.808e-05	2.107e-05	3.283e-05	3.125e-05	2.862e-05	3.56e-05	3.456e-05	3.331e-05	3.142e-05	3.471e-05	4.24e-05	3.863e-05	3.403e-05	3.506e-05	2.605e-05	4.154e-05	3.403e-05	4.598e-05	4.403e-05	3.626e-05	3.101e-05	3.489e-05	3.747e-05	4.019e-05	3.954e-05	3.367e-05	3.346e-05	2.725e-05	4.337e-05	4.113e-05	3.823e-05	3.705e-05	3.26e-05	2.612e-05	3.177e-05
203-2	2	0	1	1.989e-05	1.279e-05	1.4e-05	1.085e-05	1.378e-05	1.262e-05	1.902e-05	1.645e-05	1.438e-05	1.052e-05	1.221e-05	1.459e-05	1.826e-05	1.342e-05	1.784e-05	1.68e-05	1.43e-05	1.214e-05	1.545e-05	1.351e-05	1.926e-05	1.065e-05	1.168e-05	1.226e-05	1.198e-05	1.369e-05	1.457e-05	1.265e-05	1.957e-05	1.619e-05	1.789e-05	9.54e-06	1.312e-05	1.595e-05	1.337e-05	1.815e-05	1.418e-05	1.607e-05	1.031e-05	1.338e-05	7.64e-06	1.151e-05	1.129e-05	1.869e-05	1.069e-05	1.308e-05
210-2	2	1	3	4.033e-05	4.514e-05	5.652e-05	5.783e-05	5.178e-05	5.11e-05	5.966e-05	3.795e-05	4.547e-05	5.63e-05	4.674e-05	3.769e-05	4.629e-05	2.794e-05	4.556e-05	4.72e-05	5.278e-05	3.328e-05	7.115e-05	4.778e-05	5.794e-05	6.326e-05	6.591e-05	4.97e-05	3.338e-05	5.378e-05	6.754e-05	5.468e-05	6.197e-05	3.09e-05	6.886e-05	3.949e-05	4.253e-05	5.363e-05	6.377e-05	5.552e-05	4.796e-05	5.687e-05	5.982e-05	6.778e-05	4.684e-05	4.998e-05	6.788e-05	3.218e-05	3.466e-05	5.508e-05
226-2	2	1	2	1.54e-05	1.376e-05	1.975e-05	1.506e-05	1.724e-05	1.569e-05	1.652e-05	1.429e-05	9.65e-06	2.249e-05	1.632e-05	1.907e-05	1.435e-05	2.054e-05	1.802e-05	1.758e-05	2.085e-05	1.406e-05	2.027e-05	1.381e-05	1.246e-05	1.746e-05	1.478e-05	1.644e-05	1.292e-05	1.388e-05	2.318e-05	2.771e-05	2.795e-05	1.748e-05	2.095e-05	2.403e-05	1.774e-05	2.166e-05	2.561e-05	2.668e-05	2.875e-05	1.644e-05	1.533e-05	1.628e-05	1.161e-05	1.06e-05	1.303e-05	1.626e-05	2.188e-05	1.585e-05
234-2	2	1	2	1.322e-05	1.36e-05	1.206e-05	1.126e-05	1.153e-05	1.501e-05	1.529e-05	9.92e-06	1.007e-05	1.186e-05	1.458e-05	1.069e-05	1.642e-05	1.331e-05	1.666e-05	1.514e-05	1.485e-05	9.45e-06	1.839e-05	1.692e-05	1.554e-05	1.441e-05	1.151e-05	2.038e-05	2.23e-05	1.87e-05	2.282e-05	2.098e-05	1.766e-05	1.466e-05	1.524e-05	1.626e-05	2.011e-05	1.234e-05	1.238e-05	1.886e-05	1.755e-05	1.181e-05	1.069e-05	1.834e-05	9.67e-06	1.308e-05	1.116e-05	1.693e-05	1.427e-05	1.019e-05
251-2	2	1	1	3.67e-05	2.781e-05	3.65e-05	5.266e-05	4.004e-05	4.948e-05	3.536e-05	4.589e-05	3.656e-05	2.054e-05	3.618e-05	5.05e-05	3.479e-05	3.308e-05	5.535e-05	2.522e-05	4.157e-05	3.066e-05	4.501e-05	2.642e-05	4.824e-05	5.264e-05	4.24e-05	4.191e-05	4.022e-05	3.657e-05	4.198e-05	4.867e-05	3.114e-05	3.62e-05	3.199e-05	3.164e-05	4.136e-05	3.319e-05	3.658e-05	3.676e-05	4.066e-05	3.577e-05	3.274e-05	3.567e-05	4.017e-05	4.088e-05	4.1e-05	2.465e-05	4.112e-05	3.455e-05
014-3	3	0	3	3.182e-05	4.225e-05	4.179e-05	1.861e-05	5.596e-05	5.063e-05	4.325e-05	2.496e-05	5.695e-05	6.378e-05	6.277e-05	4.405e-05	5.588e-05	4.467e-05	3.109e-05	4.851e-05	4.319e-05	4.281e-05	6.143e-05	4.569e-05	5.564e-05	5.151e-05	6.538e-05	6.262e-05	5.363e-05	4.904e-05	4.761e-05	5.587e-05	4.539e-05	3.886e-05	4.781e-05	4.83e-05	6.438e-05	6.085e-05	4.244e-05	5.599e-05	4.892e-05	5.79e-05	5.745e-05	5.062e-05	4.762e-05	4.851e-05	3.501e-05	4.449e-05	4.415e-05	4.716e-05
054-3	3	1	2	1.089e-05	8.65e-06	1.39e-05	1.188e-05	9.79e-06	7.88e-06	7.95e-06	1.19e-05	1e-05	1.057e-05	5.19e-06	8.72e-06	5.29e-06	5.32e-06	1.335e-05	7.2e-06	7.8e-06	1.48e-05	1.214e-05	1.22e-05	9.2e-06	1.391e-05	4.57e-06	1.453e-05	1.085e-05	1.517e-05	1.8e-05	1.456e-05	1.767e-05	1.207e-05	7.18e-06	8.31e-06	1.05e-05	7.38e-06	9.86e-06	1.436e-05	1.811e-05	9.91e-06	1.288e-05	1.162e-05	1.052e-05	1.207e-05	1.3e-05	9.4e-06	6.56e-06	1.527e-05
073-3	3	1	2	1.235e-05	6.74e-06	7.87e-06	1.134e-05	1.447e-05	1.023e-05	1.148e-05	9.73e-06	9.73e-06	1.23e-05	9.88e-06	7.57e-06	8.39e-06	7.17e-06	1.093e-05	1.462e-05	1.118e-05	9.4e-06	1.451e-05	1.202e-05	1.202e-05	1.095e-05	1.559e-05	1.107e-05	1.515e-05	2.186e-05	2.136e-05	2.513e-05	2.386e-05	1.681e-05	1.759e-05	1.693e-05	1.227e-05	1.016e-05	1.258e-05	1.701e-05	1.572e-05	1.359e-05	9.83e-06	1.253e-05	1.562e-05	1.529e-05	9.9e-06	1.093e-05	1.185e-05	1.213e-05
086-3	3	1	2	3.999e-05	4.064e-05	2.438e-05	2.971e-05	3.856e-05	3.912e-05	4.74e-05	5.326e-05	3.054e-05	3.132e-05	4.597e-05	2.498e-05	3.93e-05	3.528e-05	6.668e-05	4.236e-05	6.911e-05	5.405e-05	3.714e-05	4.185e-05	4.031e-05	4.712e-05	2.29e-05	4.75e-05	4.569e-05	3.527e-05	6.721e-05	4.019e-05	3.133e-05	3.658e-05	5.548e-05	3.891e-05	5.394e-05	4.661e-05	3.334e-05	2.256e-05	2.895e-05	3.419e-05	3.91e-05	6.026e-05	3.488e-05	4.165e-05	5.97e-05	6.538e-05	4.668e-05	5.934e-05
099-3	3	1	2	2.232e-05	1.743e-05	1.113e-05	1.694e-05	1.588e-05	9.85e-06	2.289e-05	1.651e-05	2.694e-05	1.655e-05	1.427e-05	1.411e-05	2.022e-05	2.077e-05	2.025e-05	1.88e-05	1.647e-05	1.203e-05	1.7e-05	2.383e-05	1.513e-05	2.239e-05	1.202e-05	2.001e-05	3.174e-05	1.145e-05	2.119e-05	2.496e-05	2.606e-05	1.604e-05	1.853e-05	2.189e-05	1.92e-05	1.31e-05	2.207e-05	3.063e-05	2.317e-05	3.144e-05	2.15e-05	1.876e-05	2.324e-05	2.56e-05	1.283e-05	1.996e-05	1.652e-05	1.937e-05
103-3	3	0	1	1.66e-05	1.931e-05	2.304e-05	1.832e-05	2.117e-05	1.409e-05	1.824e-05	1.488e-05	1.222e-05	1.442e-05	1.415e-05	1.774e-05	1.221e-05	1.434e-05	1.697e-05	1.571e-05	2.132e-05	1.522e-05	1.264e-05	1.615e-05	1.955e-05	2.176e-05	1.701e-05	1.611e-05	1.777e-05	1.299e-05	1.715e-05	2.565e-05	2.214e-05	2.58e-05	1.648e-05	1.156e-05	2.023e-05	1.995e-05	2.605e-05	2.612e-05	2.044e-05	1.758e-05	1.657e-05	1.972e-05	2.103e-05	1.712e-05	1.888e-05	2.103e-05	2.001e-05	1.855e-05
117-3	3	0	1	1.307e-05	6.31e-06	4.6e-06	1.127e-05	1.458e-05	1.194e-05	8.22e-06	9.57e-06	1.011e-05	1.047e-05	1.218e-05	1.038e-05	8.15e-06	9.9e-06	1.3e-05	9.56e-06	1.003e-05	1.093e-05	7e-06	1.183e-05	1.066e-05	9.24e-06	7.5e-06	9.19e-06	1.144e-05	1.059e-05	1.627e-05	1.099e-05	1.733e-05	1.415e-05	1.344e-05	1.445e-05	5.74e-06	1.095e-05	9.83e-06	1.216e-05	1.317e-05	1.042e-05	8.64e-06	1.058e-05	1.179e-05	1.027e-05	1.282e-05	1.302e-05	9.11e-06	1.284e-05
123-3	3	1	2	7.49e-06	7.58e-06	7.76e-06	7.64e-06	5.74e-06	4.16e-06	7.27e-06	5.93e-06	7.67e-06	1.128e-05	1.194e-05	5.64e-06	5.68e-06	4.95e-06	1.1e-05	1.093e-05	8.39e-06	7.55e-06	6.11e-06	1.043e-05	8e-06	1.014e-05	6.16e-06	7.65e-06	1.404e-05	6.65e-06	1.084e-05	8.95e-06	9.34e-06	1.08e-05	7.65e-06	4.25e-06	9.88e-06	7.33e-06	7.57e-06	8.23e-06	9.65e-06	9.91e-06	5.36e-06	8.43e-06	4.63e-06	7.73e-06	7.25e-06	8.08e-06	1.187e-05	1.011e-05
134-3	3	1	2	8.55e-06	9.2e-06	1.031e-05	1.029e-05	8.98e-06	9.81e-06	5.31e-06	8.93e-06	8.71e-06	9.31e-06	8.43e-06	8.26e-06	1.006e-05	1.513e-05	1.887e-05	1.978e-05	1.451e-05	1.328e-05	1.307e-05	1.064e-05	6.96e-06	6.14e-06	1.178e-05	9.41e-06	1.155e-05	1.532e-05	1.507e-05	1.477e-05	1.771e-05	1.045e-05	8.16e-06	9.73e-06	7.59e-06	6.74e-06	6.1e-06	1.157e-05	1.226e-05	1.185e-05	7.71e-06	9e-06	8.7e-06	9.99e-06	1.256e-05	8.3e-06	8.4e-06	1.04e-05
135-3	3	1	2	1.06e-05	1.021e-05	1.006e-05	8.39e-06	7.53e-06	4.74e-06	1.029e-05	5.6e-06	7.56e-06	4.41e-06	7.76e-06	1.098e-05	8.98e-06	7.67e-06	1.369e-05	1.38e-05	1.063e-05	1.12e-05	1.156e-05	8.13e-06	9.31e-06	1.127e-05	9.5e-06	6.87e-06	6.21e-06	7.83e-06	1.216e-05	1.021e-05	1.068e-05	1.067e-05	7.99e-06	9.76e-06	7.88e-06	1.03e-05	7.54e-06	1.27e-05	1.116e-05	9.55e-06	1.368e-05	1.43e-05	8.8e-06	7.91e-06	1.219e-05	6.63e-06	8.12e-06	9.96e-06
138-3	3	0	3	1.603e-05	1.071e-05	1.218e-05	1.873e-05	1.245e-05	1.302e-05	1.182e-05	1.796e-05	1.361e-05	1.373e-05	2.009e-05	1.44e-05	1.685e-05	1.511e-05	1.995e-05	1.425e-05	1.2e-05	1.978e-05	1.84e-05	1.6e-05	1.758e-05	1.828e-05	1.366e-05	1.533e-05	1.606e-05	2.346e-05	1.74e-05	2.514e-05	2.394e-05	1.515e-05	1.106e-05	1.014e-05	1.138e-05	1.457e-05	1.639e-05	2.151e-05	1.618e-05	1.613e-05	1.476e-05	1.297e-05	1.211e-05	2.103e-05	6.44e-06	1.672e-05	1.669e-05	1.444e-05
140-3	3	1	1	9.16e-06	8.46e-06	7.06e-06	7.77e-06	4.27e-06	4.82e-06	5.36e-06	6.2e-06	6.85e-06	8.58e-06	5.96e-06	6.01e-06	8.33e-06	6.19e-06	7.71e-06	1.086e-05	7.75e-06	6.3e-06	6.45e-06	5.85e-06	8.6e-06	6.95e-06	8.63e-06	7.65e-06	5.39e-06	9.35e-06	9.62e-06	6.44e-06	7.77e-06	7.06e-06	8.68e-06	7e-06	7.84e-06	3.88e-06	7.06e-06	9.55e-06	1.26e-05	6.11e-06	4.42e-06	7.06e-06	5.97e-06	7.42e-06	1.096e-05	7.11e-06	8.33e-06	3.88e-06
152-3	3	0	1	1.362e-05	9.23e-06	8.3e-06	1.135e-05	4.43e-06	5.34e-06	7.88e-06	5.54e-06	1.187e-05	8.1e-06	1.04e-05	9.76e-06	1.361e-05	1.062e-05	9.85e-06	9.5e-06	7.56e-06	6.17e-06	9.52e-06	1.059e-05	1.239e-05	1.023e-05	8.85e-06	7.1e-06	1.184e-05	8.85e-06	1.792e-05	9.17e-06	1.219e-05	1.536e-05	1.084e-05	9.86e-06	1.269e-05	9.2e-06	8.32e-06	7.97e-06	8.25e-06	1.468e-05	1.254e-05	1.19e-05	1.051e-05	8.55e-06	7.12e-06	7.13e-06	8.68e-06	7.7e-06
210-3	3	1	3	2.572e-05	1.398e-05	1.471e-05	2.155e-05	1.782e-05	2.367e-05	2.02e-05	1.644e-05	2.237e-05	1.935e-05	1.925e-05	1.156e-05	2.647e-05	2.149e-05	2.808e-05	1.984e-05	2.715e-05	2.392e-05	1.746e-05	2.593e-05	2.407e-05	2.907e-05	1.822e-05	2.411e-05	2.054e-05	2.498e-05	3.615e-05	2.56e-05	2.208e-05	2.266e-05	2.439e-05	2.087e-05	2.489e-05	1.875e-05	2.276e-05	2.914e-05	2.429e-05	2.107e-05	2.389e-05	1.799e-05	1.869e-05	2.463e-05	1.801e-05	2.464e-05	1.785e-05	2.386e-05
216-3	3	0	2	8.48e-06	7.65e-06	5.55e-06	5.29e-06	4.12e-06	7.38e-06	6.5e-06	4.51e-06	5.32e-06	5.28e-06	3.71e-06	9.27e-06	3.72e-06	7.26e-06	6.73e-06	7.86e-06	7.77e-06	5.21e-06	4.58e-06	7.59e-06	6.78e-06	5.64e-06	7.96e-06	6.32e-06	4.95e-06	4.06e-06	8.94e-06	7.02e-06	7.72e-06	4.42e-06	1.287e-05	1.525e-05	1.302e-05	7.63e-06	4.8e-06	9.41e-06	9.84e-06	9.15e-06	6.07e-06	7.75e-06	9.94e-06	8.08e-06	9.48e-06	4.12e-06	7.55e-06	6.77e-06
226-3	3	1	2	2.186e-05	2.386e-05	1.578e-05	2.071e-05	2.087e-05	2.233e-05	1.638e-05	2.053e-05	2.78e-05	1.664e-05	1.47e-05	2.271e-05	2.348e-05	2.056e-05	2.31e-05	2.316e-05	1.936e-05	1.776e-05	1.757e-05	2.177e-05	1.995e-05	1.823e-05	2.499e-05	2.104e-05	2.497e-05	1.942e-05	2.39e-05	1.243e-05	2.243e-05	2.702e-05	2.616e-05	2.457e-05	2.287e-05	2.119e-05	2.369e-05	3.146e-05	2.643e-05	1.984e-05	2.013e-05	2.603e-05	1.911e-05	1.555e-05	1.729e-05	2.064e-05	2.854e-05	1.677e-05
231-3	3	0	2	3.835e-05	3.395e-05	3.139e-05	3.085e-05	3.142e-05	2.76e-05	3.995e-05	2.897e-05	4.414e-05	2.497e-05	3.24e-05	3.425e-05	2.919e-05	2.136e-05	3.12e-05	4.12e-05	4.18e-05	2.609e-05	2.831e-05	3.573e-05	3.525e-05	3.371e-05	2.499e-05	3.469e-05	2.834e-05	2.268e-05	2.897e-05	4.829e-05	4.198e-05	2.546e-05	3.558e-05	2.915e-05	3.875e-05	2.818e-05	3.324e-05	3.652e-05	2.917e-05	4.214e-05	4.21e-05	3.081e-05	3.72e-05	2.928e-05	3.145e-05	2.867e-05	3.581e-05	3.217e-05
234-3	3	1	2	1.548e-05	9.88e-06	1.586e-05	1.313e-05	1.179e-05	1.009e-05	1.1e-05	1.242e-05	1.114e-05	1.837e-05	9.44e-06	1.114e-05	1.382e-05	1.24e-05	1.051e-05	1.199e-05	1.71e-05	1.13e-05	7.82e-06	1.027e-05	8.63e-06	1.165e-05	1.153e-05	1.35e-05	8.55e-06	1.197e-05	1.436e-05	1.62e-05	1.323e-05	1.671e-05	1.491e-05	1.738e-05	1.32e-05	1.307e-05	9.58e-06	1.466e-05	1.608e-05	1.728e-05	7.15e-06	1.309e-05	9.19e-06	1.545e-05	6.11e-06	1.039e-05	1.407e-05	1.032e-05
014-3	4	0	3	2.473e-05	1.767e-05	2.2e-05	2.725e-05	2.091e-05	1.634e-05	1.206e-05	2.702e-05	2.686e-05	2.094e-05	2.307e-05	1.7e-05	1.475e-05	1.534e-05	2.224e-05	2.997e-05	2.267e-05	2.145e-05	2.321e-05	1.596e-05	2.606e-05	1.385e-05	2.27e-05	1.113e-05	1.015e-05	2.433e-05	1.841e-05	1.613e-05	1.571e-05	2.03e-05	2.024e-05	2.79e-05	2.253e-05	1.511e-05	2.045e-05	2.042e-05	2.448e-05	1.949e-05	2.525e-05	1.809e-05	1.6e-05	3.004e-05	1.254e-05	1.651e-05	1.959e-05	1.979e-05
054-4	4	1	2	6.558e-05	8.541e-05	9.123e-05	7.99e-05	5.742e-05	5.972e-05	4.85e-05	8.671e-05	5.211e-05	4.35e-05	6.093e-05	6.738e-05	7.261e-05	5.392e-05	5.219e-05	7.223e-05	3.769e-05	7.026e-05	4.9e-05	4.967e-05	7.557e-05	6.5e-05	4.931e-05	5.782e-05	2.747e-05	8.272e-05	4.813e-05	9.93e-05	8.895e-05	7.706e-05	6.025e-05	4.846e-05	8.248e-05	4.671e-05	7.62e-05	7.613e-05	7.049e-05	6.794e-05	6.829e-05	6.526e-05	7.426e-05	4.946e-05	7.463e-05	6.024e-05	7.7e-05	5.351e-05
073-4	4	1	2	1.809e-05	1.753e-05	1.222e-05	1.877e-05	1.282e-05	1.982e-05	2.132e-05	1.507e-05	1.517e-05	1.693e-05	1.264e-05	1.997e-05	1.779e-05	2.063e-05	1.783e-05	2.033e-05	1.494e-05	1.51e-05	1.92e-05	2.305e-05	1.635e-05	1.986e-05	2.324e-05	1.758e-05	1.642e-05	1.709e-05	1.724e-05	1.437e-05	2.155e-05	2.182e-05	1.794e-05	1.448e-05	2.064e-05	2.544e-05	1.689e-05	1.79e-05	2.173e-05	1.832e-05	1.92e-05	2.004e-05	1.58e-05	2.219e-05	1.836e-05	2.004e-05	1.767e-05	1.741e-05
075-4	4	1	1	1.697e-05	1.551e-05	2.158e-05	2.038e-05	2.024e-05	1.928e-05	1.537e-05	1.509e-05	2.238e-05	1.5e-05	1.957e-05	2.531e-05	1.803e-05	1.637e-05	1.903e-05	1.548e-05	1.284e-05	2.295e-05	1.5e-05	1.356e-05	1.814e-05	2.046e-05	1.916e-05	2.263e-05	1.888e-05	2.12e-05	2.062e-05	1.62e-05	2.105e-05	2.946e-05	1.639e-05	2.27e-05	2.366e-05	2.321e-05	2.325e-05	2.426e-05	2.597e-05	2.149e-05	2.491e-05	1.595e-05	1.885e-05	2.195e-05	1.434e-05	9.63e-06	1.553e-05	1.807e-05
099-4	4	1	2	9.23e-06	9.86e-06	1.048e-05	8.81e-06	1.458e-05	9.13e-06	9.42e-06	9.68e-06	7.42e-06	7.82e-06	9.62e-06	7.9e-06	9.52e-06	1.183e-05	1.018e-05	1.112e-05	1.008e-05	8.4e-06	7.83e-06	1.213e-05	8.5e-06	1.251e-05	1.48e-05	1.309e-05	8.87e-06	9.57e-06	1.302e-05	1.396e-05	1.411e-05	1.22e-05	1.022e-05	9.75e-06	1.637e-05	1.23e-05	1.072e-05	1.71e-05	1.481e-05	8.35e-06	9.1e-06	1.038e-05	9.91e-06	1.25e-05	8.09e-06	9.13e-06	5.4e-06	1.08e-05
103-4	4	0	1	7.942e-05	0.0001055	8.311e-05	6.947e-05	9.066e-05	8.646e-05	8.744e-05	5.196e-05	7.42e-05	6.924e-05	6.575e-05	9.998e-05	8.989e-05	9.909e-05	9.575e-05	7.727e-05	8.566e-05	2.404e-05	6.494e-05	8.373e-05	8.288e-05	8.189e-05	7.834e-05	6.355e-05	7.285e-05	6.11e-05	5.601e-05	6.586e-05	9.448e-05	9.871e-05	9.081e-05	8.417e-05	6.87e-05	8.346e-05	6.145e-05	7.415e-05	5.37e-05	0.00011256	0.00010178	9.757e-05	3.669e-05	7.313e-05	7.19e-05	0.00010313	8.005e-05	0.00010022
109-4	4	0	2	2.344e-05	2.271e-05	2.397e-05	2.309e-05	1.969e-05	3.549e-05	3.766e-05	2.551e-05	2.409e-05	1.545e-05	1.947e-05	1.929e-05	2.115e-05	3.147e-05	2.749e-05	2.622e-05	2.478e-05	2.442e-05	2.324e-05	2.647e-05	2.881e-05	2.984e-05	1.764e-05	2.793e-05	2.757e-05	2.581e-05	2.111e-05	2.989e-05	2.141e-05	2.523e-05	2.754e-05	2.247e-05	1.772e-05	1.997e-05	3.362e-05	1.954e-05	2.136e-05	2.369e-05	2.462e-05	3.995e-05	3.235e-05	2.57e-05	1.235e-05	1.909e-05	2.251e-05	2.039e-05
116-4	4	0	1	2.107e-05	1.147e-05	2.344e-05	2.341e-05	3.241e-05	2.803e-05	1.914e-05	2.782e-05	1.998e-05	1.64e-05	3.142e-05	1.988e-05	2.797e-05	2.237e-05	2.975e-05	3.201e-05	2.925e-05	2.699e-05	2.662e-05	3.234e-05	3.167e-05	2.97e-05	3.347e-05	3.052e-05	2.044e-05	3.108e-05	2.848e-05	2.299e-05	3.973e-05	3.19e-05	2.49e-05	2.416e-05	1.577e-05	2.445e-05	2.19e-05	3.28e-05	2.96e-05	3.351e-05	2.825e-05	2.528e-05	1.62e-05	3.127e-05	1.645e-05	2.779e-05	3.406e-05	3.581e-05
117-4	4	0	1	4.908e-05	3.031e-05	3.171e-05	5.283e-05	3.692e-05	3.024e-05	2.77e-05	2.791e-05	2.31e-05	5.583e-05	4.082e-05	1.893e-05	3.624e-05	3.461e-05	2.29e-05	5.343e-05	4.856e-05	4.589e-05	4.74e-05	4.338e-05	4.343e-05	4.131e-05	4.726e-05	3.845e-05	3.239e-05	3.86e-05	2.961e-05	4.847e-05	4.937e-05	3.09e-05	2.3e-05	3.574e-05	2.652e-05	4.674e-05	2.849e-05	3.792e-05	5.502e-05	4.089e-05	3.067e-05	2.721e-05	4.962e-05	4.41e-05	2.632e-05	2.685e-05	4.368e-05	3.226e-05
123-4	4	1	2	5.38e-06	1.389e-05	1.33e-05	5.8e-06	1.377e-05	1.086e-05	1.245e-05	1.042e-05	6.53e-06	8.54e-06	1.193e-05	7.09e-06	1.404e-05	1.143e-05	1.228e-05	1.708e-05	8.26e-06	7.34e-06	1.298e-05	1.208e-05	9.43e-06	7.55e-06	1.227e-05	1.117e-05	1.657e-05	9.92e-06	1.23e-05	1.654e-05	1.423e-05	1.422e-05	1.459e-05	9.52e-06	1.393e-05	8.85e-06	1.614e-05	1.739e-05	1.614e-05	1.199e-05	1.849e-05	1.284e-05	1.299e-05	1.495e-05	8.31e-06	1.043e-05	9.35e-06	1.369e-05
125-4	4	1	1	2.744e-05	1.786e-05	8.6e-06	2.005e-05	1.422e-05	1.943e-05	2.958e-05	1.481e-05	1.629e-05	1.793e-05	1.333e-05	1.302e-05	3.295e-05	3.251e-05	1.622e-05	2.084e-05	2.761e-05	2.439e-05	2.074e-05	1.04e-05	1.208e-05	2.271e-05	3.689e-05	1.48e-05	2.593e-05	3.393e-05	3.128e-05	3.778e-05	1.767e-05	2.113e-05	3.175e-05	3.449e-05	1.766e-05	2.435e-05	1.39e-05	2.528e-05	2.628e-05	1.713e-05	1.767e-05	1.306e-05	2.266e-05	1.778e-05	1.912e-05	2.853e-05	1.242e-05	3.156e-05
134-4	4	1	2	1.423e-05	1.035e-05	1.067e-05	1.301e-05	1.579e-05	9.06e-06	1.323e-05	1.143e-05	1.121e-05	8.87e-06	9.64e-06	1.226e-05	1.55e-05	7.69e-06	1.146e-05	9.78e-06	8.79e-06	1.054e-05	9.39e-06	1.228e-05	8.85e-06	1.335e-05	1.13e-05	9.57e-06	1.36e-05	8.49e-06	1.226e-05	1.417e-05	1.379e-05	1.276e-05	1.124e-05	1.016e-05	1.05e-05	1.393e-05	1.508e-05	1.311e-05	2.132e-05	9.72e-06	1.179e-05	1.021e-05	1.225e-05	1.205e-05	1.715e-05	1.025e-05	1.133e-05	1.341e-05
138-4	4	0	3	1.167e-05	8.47e-06	1.211e-05	1.282e-05	1.743e-05	1.358e-05	6.95e-06	8.33e-06	1.397e-05	9.74e-06	1.475e-05	1.56e-05	9.83e-06	1.585e-05	1.2e-05	9.88e-06	2.214e-05	1.398e-05	1.116e-05	1.728e-05	1.128e-05	1.21e-05	1.445e-05	1.658e-05	1.404e-05	9.76e-06	1.326e-05	1.316e-05	1.217e-05	1.522e-05	1.932e-05	1.349e-05	1.54e-05	1.544e-05	1.437e-05	1.486e-05	1.299e-05	1.358e-05	1.499e-05	7.32e-06	1.187e-05	1.29e-05	5.76e-06	1.358e-05	1.442e-05	1.298e-05
140-4	4	1	1	7.34e-06	8.54e-06	5.76e-06	5.27e-06	6.21e-06	9.14e-06	8.14e-06	6.43e-06	6.1e-06	8.16e-06	8.38e-06	1.199e-05	6.94e-06	6.39e-06	8.42e-06	9.33e-06	1.167e-05	1.057e-05	5.66e-06	7.87e-06	7.56e-06	5.68e-06	7.2e-06	7.22e-06	5.86e-06	8.48e-06	1.057e-05	8.89e-06	1.126e-05	8.5e-06	9.14e-06	8.8e-06	6.81e-06	6.09e-06	7.47e-06	8.06e-06	9.32e-06	7.29e-06	7.14e-06	8.81e-06	8.63e-06	8e-06	7.36e-06	8.05e-06	7.58e-06	7.76e-06
152-4	4	0	1	2.001e-05	3.267e-05	3.535e-05	4.196e-05	2.847e-05	3.464e-05	2.511e-05	3.798e-05	3.841e-05	3.105e-05	2.801e-05	3.534e-05	2.92e-05	2.754e-05	2.605e-05	2.388e-05	3.084e-05	2.161e-05	3.665e-05	2.283e-05	3.337e-05	3.684e-05	3.257e-05	3.471e-05	2.993e-05	3.036e-05	2.524e-05	2.823e-05	3.802e-05	3.305e-05	2.975e-05	3.557e-05	1.72e-05	4.3e-05	5.346e-05	3.139e-05	3.918e-05	2.379e-05	2.754e-05	3.531e-05	4.283e-05	2.413e-05	4.162e-05	4.702e-05	3.532e-05	2.792e-05
168-4	4	0	3	2.696e-05	1.847e-05	1.811e-05	2.359e-05	1.657e-05	1.473e-05	1.92e-05	2.15e-05	1.523e-05	1.73e-05	1.897e-05	2.121e-05	2.064e-05	2.281e-05	2.816e-05	1.969e-05	1.515e-05	1.53e-05	2.725e-05	1.801e-05	2.547e-05	1.687e-05	1.459e-05	1.368e-05	1.811e-05	2.105e-05	2.358e-05	2.429e-05	2.83e-05	2.57e-05	2.421e-05	2.367e-05	1.814e-05	1.447e-05	1.705e-05	3.547e-05	3.332e-05	2.378e-05	1.873e-05	2.02e-05	2.623e-05	1.529e-05	2.221e-05	2.002e-05	1.75e-05	1.873e-05
179-4	4	1	2	1.624e-05	1.343e-05	1.747e-05	2.302e-05	2.03e-05	2.438e-05	1.451e-05	2.239e-05	1.352e-05	1.989e-05	1.976e-05	1.518e-05	1.586e-05	1.605e-05	2.622e-05	1.957e-05	1.459e-05	1.055e-05	2.253e-05	1.609e-05	2.064e-05	1.779e-05	1.91e-05	1.722e-05	1.525e-05	2.517e-05	1.994e-05	1.397e-05	2.116e-05	2.034e-05	2.695e-05	2.218e-05	2.149e-05	2.487e-05	2.382e-05	2.179e-05	2.188e-05	1.375e-05	2.047e-05	1.928e-05	2.466e-05	1.784e-05	1.331e-05	1.913e-05	1.955e-05	2.087e-05
181-4	4	1	1	6.88e-06	8.66e-06	6.97e-06	7.33e-06	7.69e-06	8.41e-06	7.59e-06	1.002e-05	7.31e-06	6.63e-06	8.06e-06	8.27e-06	9.43e-06	7.06e-06	7.25e-06	9.14e-06	7.59e-06	7.12e-06	6.8e-06	1.129e-05	6.21e-06	1.029e-05	8.01e-06	6.6e-06	5.19e-06	1.048e-05	1.58e-05	1.162e-05	1.239e-05	9.3e-06	9.7e-06	1.021e-05	9.42e-06	1.041e-05	8.51e-06	8.01e-06	8.39e-06	8.96e-06	7.16e-06	8.73e-06	4.34e-06	3e-06	1.083e-05	1.026e-05	1.393e-05	1.025e-05
210-4	4	1	3	1.656e-05	1.762e-05	1.676e-05	1.72e-05	1.553e-05	1.784e-05	1.768e-05	1.33e-05	1.381e-05	1.541e-05	2.046e-05	1.481e-05	1.814e-05	2.126e-05	1.795e-05	1.721e-05	1.649e-05	2.744e-05	2.053e-05	1.894e-05	2.273e-05	1.772e-05	2.391e-05	2.121e-05	2.171e-05	2.009e-05	2.297e-05	2.457e-05	1.931e-05	1.741e-05	1.277e-05	1.233e-05	1.779e-05	1.34e-05	1.428e-05	1.807e-05	1.999e-05	2.606e-05	1.278e-05	1.863e-05	1.911e-05	1.312e-05	1.496e-05	1.676e-05	1.56e-05	1.646e-05
216-4	4	0	2	1.941e-05	1.82e-05	2.522e-05	2.344e-05	1.445e-05	2.052e-05	1.677e-05	1.998e-05	1.871e-05	1.921e-05	1.803e-05	1.781e-05	1.767e-05	2.081e-05	7.76e-06	2.277e-05	2.004e-05	2.373e-05	1.832e-05	2.429e-05	2.05e-05	1.287e-05	1.963e-05	2.13e-05	1.575e-05	2.084e-05	1.824e-05	2.016e-05	1.574e-05	1.923e-05	2.294e-05	2.471e-05	2.02e-05	1.741e-05	1.371e-05	1.74e-05	1.94e-05	1.823e-05	2.04e-05	1.442e-05	1.766e-05	1.851e-05	1.503e-05	1.321e-05	2.083e-05	1.972e-05
226-4	4	1	2	1.234e-05	1.28e-05	1.458e-05	1.255e-05	1.281e-05	1.472e-05	1.174e-05	9.28e-06	9.3e-06	1.091e-05	1.3e-05	1.476e-05	8.6e-06	1.354e-05	1.257e-05	1.542e-05	1.281e-05	1.885e-05	1.314e-05	8.84e-06	5.6e-06	7.94e-06	9.91e-06	1.184e-05	1.563e-05	1.643e-05	1.586e-05	1.705e-05	1.064e-05	1.556e-05	1.204e-05	1.076e-05	1.85e-05	6.87e-06	1.22e-05	1.238e-05	1.674e-05	1.549e-05	1.556e-05	1.736e-05	1.608e-05	1.573e-05	1.717e-05	1.09e-05	1.086e-05	1.572e-05
231-4	4	0	2	1.716e-05	1.645e-05	2.809e-05	2.184e-05	2.834e-05	3.035e-05	2.998e-05	1.348e-05	2.081e-05	1.038e-05	1.628e-05	2.506e-05	1.607e-05	2.181e-05	1.891e-05	2.905e-05	2.063e-05	1.88e-05	1.925e-05	2.856e-05	2.496e-05	2.858e-05	1.632e-05	1.717e-05	1.507e-05	2.099e-05	1.252e-05	1.933e-05	2.52e-05	1.773e-05	2.945e-05	2.689e-05	2.377e-05	2.067e-05	3.095e-05	2.278e-05	2.42e-05	2.247e-05	2.293e-05	3.289e-05	2.297e-05	2.75e-05	2.344e-05	2.459e-05	2.872e-05	1.675e-05
234-4	4	1	2	5.73e-06	5.48e-06	5e-06	3.35e-06	2.47e-06	2.81e-06	5.56e-06	6.68e-06	4.26e-06	4.22e-06	4.15e-06	3.65e-06	4.64e-06	3.39e-06	6.67e-06	6.8e-06	3.51e-06	4.71e-06	6.01e-06	4.61e-06	3.55e-06	5.75e-06	6.22e-06	5.41e-06	3.79e-06	5.25e-06	7.36e-06	6.94e-06	6.32e-06	7.74e-06	5.74e-06	4.49e-06	6.99e-06	6.17e-06	5.04e-06	7.72e-06	6.63e-06	4.98e-06	4.53e-06	5.65e-06	4.35e-06	6.34e-06	5.11e-06	6.56e-06	3.7e-06	1.64e-06
[truncated: 954 more columns]
